# Supplementary material for: Factors influencing behavioural intention to use a smart shoe insole in regionally based adults with diabetes: a mixed methods study
Source: J Foot Ankle Res. 2019 May 20;12:29. doi: 10.1186/s13047-019-0340-3 (PMC6528213; doi:10.1186/s13047-019-0340-3)
Supplement: Supplementary file 1 — Modified Unified Theory of Acceptance and Use of Technology Questionnaire. (ZIP 45 kb) [file 13047_2019_340_MOESM1_ESM.zip]

Archive with 2 entries (2 files):
- Additional File 1_JFAR-D-19-00016_R1R2.docx
- Macdonald et al Additional File 1R2.docx
